# Supplementary material for: Overexpression of a Malus baccata (L.) Borkh WRKY Factor Gene MbWRKY33 Increased High Salinity Stress Tolerance in Arabidopsis thaliana
Source: Int J Mol Sci. 2025 Jun 18;26(12):5833. doi: 10.3390/ijms26125833 (PMC12193393; doi:10.3390/ijms26125833)
Supplement: Supplementary file 1 [file ijms-26-05833-s001.zip]

Archive with 2 entries (2 files):
- Supplementary Figure.pdf
- SupplementaryTable.pdf
